# Supplementary material for: Low-Temperature Sintering of Bi(Ni0.5Ti0.5)O3-BiFeO3-Pb(Zr0.5Ti0.5)O3 Ceramics and Their Performance
Source: Materials (Basel). 2023 Apr 28;16(9):3459. doi: 10.3390/ma16093459 (PMC10180173; doi:10.3390/ma16093459)
Supplement: Supplementary file 1 [file materials-16-03459-s001.zip]

Archive with 1 entries (1 files):
- materials-2332870-supplementary.pdf
